# Supplementary material for: Impact of the COVID-19 Pandemic on Cancer Diagnosis in Madrid (Spain) Based on the RTMAD Tumor Registry (2019–2021)
Source: Cancers (Basel). 2023 Mar 14;15(6):1753. doi: 10.3390/cancers15061753 (PMC10046347; doi:10.3390/cancers15061753)
Supplement: Supplementary file 1 [file cancers-15-01753-s001.zip]

Archive with 1 entries (1 files):
- cancers-2108333-supplementary.pdf
